# Supplementary material for: Mitigating Bovine Mastitis and Raw Milk Pathogen Risks: Inhibition of Staphylococcus xylosus by Mediterranean Plants’ Essential Oil
Source: Vet Sci. 2025 Jul 11;12(7):659. doi: 10.3390/vetsci12070659 (PMC12299493; doi:10.3390/vetsci12070659)
Supplement: Supplementary file 1 [file vetsci-12-00659-s001.zip]

Archive with 1 entries (1 files):
- vetsci-3672989-supplementary.pdf
